# Supplementary material for: Live-cell imaging reveals single-cell and population-level infection strategies of Listeria monocytogenes in macrophages
Source: Front Immunol. 2023 Aug 22;14:1235675. doi: 10.3389/fimmu.2023.1235675 (PMC10478088; doi:10.3389/fimmu.2023.1235675)
Supplement: Supplementary file 1 — Tabularized manuscript data. [file DataSheet_1.xlsx]

## Sheet: fig 1c
	Proportion of data (%)
Data rep	Replicating	No replication	Disapear
1	30.77	35.9	33.33
2	23.26	33.72	43.02
3	38.14	20.61	41.24
4	35.1	38.1	26.8

## Sheet: fig 1d
	Proportion replicating for cell type
Data rep	RAW 264.7	BMDM
1	30.77	25
2	23.26	21.88
3	38.14	27.59
4	35.1

## Sheet: fig 1f
	Proportion of actin staining
Data rep	Replicative	Non-replicative
1	84.2	19.6
2	83.3	14.5
3	75	10.3

## Sheet: fig 1g
	Proportion of LAMP1 staining
Data rep	Non-replicative	Replicative
1	48.8	17.3
2	42	15.1
3	56.5	17.9

## Sheet: fig 2b
	PactA-GFP expression for:
Time (min)	Replicative Lm	non-replicative Lm 1	non-replicative Lm 2
0	20.86	17.983	40.35
5	27.135	14.574	49.581
10	37.477	17.22	59.037
15	45.62	17.771	62.75
20	57.122	14.047	64.028
25	104	12.778	59.722
25	50
30	81.364	15.125	67.206
30	80.042
35	67.045	11.807	53.108
35	81.348
35	62.525
40	104.059	11.564	33
40	104.062
40	83.324
45	52.926	11.354	39.641
45	119.786
45	102
45	89.308
50	117.333	10.51	32.429
50	129.474
50	92.929
55	98.5	11.52	32.68
55	123.727
55	118.346
55	116.333
60	86.235	10.457	42.387
60	139.8
60	114.462
60	126.889
60	104.652
60	157.667
60	113.591
65	132.912	11.731	50
65	122.8
65	155
65	150.632
65	56.824
65	114.091
70	106.588	10.615	27.527
70	110.458
70	146.462
70	203.375
70	176.083
70	157.739
75	102.333	10.915	43.444
75	107.579
75	169.944
80	92.643	10.077	34.054
80	115.895
80	130.643
80	196
80	147.261
80	192.5
80	30.214
85	124.889	8.774	33.171
85	144.722
85	158.875
85	159.5
85	180.526
85	109.857
85	137.273
90	103.211	12.209	24.618
90	140.737
90	173.5
90	122.263
90	131.706
90	122.889
90	114.909
90	151.444
95	146.667	9.765	30.176
95	135.238
95	166.231
95	124.733
95	108.286
95	115.769
95	141.422
100	115.714	10	28.868
100	109.25
100	150.048
100	185.191
100	113.133
100	144.333
100	139.759
105	84.2	10.909	31.074
105	148.346
105	150.292
105	122.556
105	147.875
105	169.535
105	154.778
105	135.333
110	104.704	8.206	25.359
110	129.95
110	165
110	63.824
110	97.273
110	147.626
115	97.048	9.302	27.268
115	134.615
115	127.042
115	145.5
115	149
115	149.625
115	133.519
115	128.6
115	165.074
120	116.077	8.2	43.053
120	131.35
120	134.981
120	141.5
120	135.462
120	137.95
120	84.312
120	100.294
120	119.812
120	152.4
120	163.417
120	155.088

## Sheet: fig 2c
Relative fluorescence intensity
actA						hly
T0		T1		T2		T0		T1		T2
non-replicative	replicative	non-replicative	replicative	non-replicative	replicative	non-replicative	replicative	non-replicative	replicative	non-replicative	replicative
37.8009	16.1689	48.5827	123.391	20.5961	150.447	117.884	82.0752	45.6285	200.521	2.78641	211.834
15.8139	14.6779	28.9437	48.9577	6.48511	161.917	62.4362	83.0362	105.649	144.108	12.8814	168.086
91.4569	9.44189	60.5017	14.2007	11.5661	76.7631	0	105.524	193.612	141.016	85.3814	140.131
0.624889	5.11189	0.0796667	32.0357	1.04011	70.2021	57.1282	153.026	160.165	195.227	133.035	210.226
0.482889	12.9819	0.583667	67.0297	1.05711	122.973	51.7342	86.1682	136.278	170.857	112.847	210.345
0	0	0	39.6337	0	80.9661	79.4842	56.9842	64.2385	212.936	85.0374	234.284
0	5.95089	0	13.1287	1.81311	11.5111	80.8962	32.1512	128.723	172.536	52.0484	154.622
2.85189		1.54167		1.18311		102.015	89.7772	58.3635	119.652	2.79341	119.637
2.84589		1.72167		3.48111		145.259	15.7292	80.8155	118.53	0.181411	80.3494
11.1549		9.23967		9.78811		77.2662	39.2052	70.1625	81.7665	54.1504	172.562
6.27889		1.10067		0		49.0712	32.8882	44.8095	112.126	28.5164	138.062
1.20389		1.35167		0		7.0312	42.2553	7.14151	106.879	10.2834	126.35
0.234889		1.72767		27.5651		3.7442	78.7336	5.95551	42.4963	3.37041	24.091
0.985889		0		0		3.4622	33.201	46.4055	289.314	5.42941	140.252
7.58089		1.85667		2.92311		23.2392	65.3894	54.6245	93.0549	64.4894	159.957
4.50489		3.15567		1.17911		37.8962	44.03	71.7905	116.333	73.6164	201.302
12.5329		1.79467		3.63511		40.1592		56.3725		40.6114
						28.7542		13.4465		0.589411
						14.0252		134.784		62.4949
						65.5563		18.8007		53.7559
						11.7665		75.5658		28.6867
						50.8062		35.4476		57.9948
						43.5262		71.0945		54.9125
						51.4732		62.6613		4.42011
						45.3027		6.86491		68.2416
						49.3939		18.2357		101.401
						30.7216		57.3317		148.261
						36.2166		84.2197		12.4443
						59.3981		121.548		17.169
						66.0994		64.2902		17.6654
						8.0628		25.5849
						44.6822		0.649108
						99.3109		52.2369
						3.0422		20.2775
						26.0938
						2.7642
						24.3662

## Sheet: fig 2d
	relative fluorescence intensity at time to replication (h):
sample	-1	-0.5	0	0.5	1
actA replicative 1			10.065	15.308	16.738
actA replicative 2		3.973	6.486	43.243	67.892
actA replicative 3	17.096	36.748	70.639	126.37	127.21
actA replicative 4		9.226	35.097	35.645	62.723
actA replicative 5		18.792	85.92	52.567	105.714
actA replicative 6	13.556	41.476	17.81	55.636	81
actA replicative 7		20.283	76.949	127	153.667
actA average non-replicative	7.366	7.366	7.366	7.366	7.366
hly replicative 1	203.576	231.813	214.953	214.686
hly replicative 2	206.154	147.163	155.78	171.205	186.592
hly replicative 3			109.04	128.154	144.071
hly replicative 4			156.542	160.811	198.282
hly replicative 5			89.684	136.737	173.912
hly replicative 6		60.5	175.8	215.991	220.905
hly replicative 7		35.667	176.75	175.591	152.905
hly replicative 8			93.293	71	122.707
hly replicative 9			19.245	73.745	121.585
hly replicative 10			42.721	53.798	84.822
hly replicative 11			36.404	56.468	115.181
hly replicative 12		45.771	91.282	109.935	163.153
hly replicative 13		82.249	162.357	45.552	24.042
hly replicative 14		36.717	153.009	292.369	219.075
hly replicative 15		68.905	160.083	96.11	113.46
hly replicative 16			47.546	83.626	119.389
hly average non-replicative	58.59	58.59	58.59	58.59	58.59

## Sheet: fig 2e
data rep	Proportion replicating for:
	RAW 264.7		BMDMs
	WT	PrfA*	WT	PrfA*
1	26.7	32.9	25	25
2	22.6	33.9	21.88	14.29
3	29.6	25.6	27.59	28.57

## Sheet: fig 3b
	Outcomes (%)
Data rep	Both replicate	Neither replicate	Lm-GFP replicate	Lm-dsRed replicate
1	4.55	71.21	16.67	7.58
2	0	36.67	43.33	20
3	4.23	64.79	14.08	16.9

## Sheet: fig 3e
	Probability of at least 1 Lm replicating for rep			Modelled probability of at least 1 Lm replicating
number of L. monocytogenes (Lm) per cell	1	2	3
1	0.0974359	0.170886	0.0921053	0.1687
2	0.273973	0.348066	0.245283	0.30894
3	0.433824	0.434783	0.441379	0.425522
4	0.526882	0.50495	0.457447	0.522437
5	0.595745	0.636364	0.625	0.603001
6	0.666667	0.795455	0.647059	0.669975
7	0.658537	0.684932	0.642857	0.72565

[truncated: 19 more sheets: fig 4a, fig 4c, fig 4e, fig 4g, fig 5b, fig 5c, fig 5d, fig 5e, fig 5f, fig 5g, fig 5h, S1b, S1c, S2b, S3, S4a, S4b, S5, S6]
